# Supplementary material for: Mapping length of inpatient treatment duration and year‐wise relapse rates in eating disordered populations in a well‐defined Western‐European healthcare region across 1998–2020
Source: Int J Methods Psychiatr Res. 2023 Jan 30;32(4):e1960. doi: 10.1002/mpr.1960 (PMC10698814; doi:10.1002/mpr.1960)
Supplement: Supplementary file 1 — Supporting Information S1 [file MPR-32-e1960-s001.xlsx]

## Sheet: Extracted data 15-19
Diagnoser, Endast sluten vård, F50 Ätstörningar, Riket, Ålder: 15-19, Båda könen
Mått	1998	1999	2000	2001	2002	2003	2004	2005	2006	2007	2008	2009	2010	2011	2012	2013	2014	2015	2016	2017	2018	2019	2020
Vårdtid i dagar	7864	9158	8150	11825	10322	10080	10401	11152	13176	11852	12384	10578	7303	8545	10540	11379	10959	7464	9305	10889	11446	17341	18958
Vårdtid i dagar/100 000 inv	1562.4	1815.8	1608.6	2301.4	1963.7	1857.2	1844.2	1901.3	2163.4	1886.1	1937.4	1652.9	1161.8	1411.3	1821.9	2053.5	2046.8	1422.1	1768.9	2026.9	2072.9	3073.5	3310
Vårdtillfällen	269	325	258	318	310	474	552	601	620	523	391	343	429	299	451	431	427	278	325	350	394	500	497
Vårdtillfällen/100 000 inv	53.4	64.4	50.9	61.9	59	87.3	97.9	102.5	101.8	83.2	61.2	53.6	68.3	49.4	78	77.8	79.7	53	61.8	65.1	71.4	88.6	86.8
Medelvårdtid	29.2	28.2	31.6	37.2	33.3	21.3	18.8	18.6	21.3	22.7	31.7	30.8	17	28.6	23.4	26.4	25.7	26.8	28.6	31.1	29.1	34.7	38.1
Antal patienter	175	168	154	185	182	228	252	278	308	263	248	225	222	203	256	255	244	176	215	232	263	298	306
Antal patienter/100 000 inv	34.8	33.3	30.4	36	34.6	42	44.7	47.4	50.6	41.9	38.8	35.2	35.3	33.5	44.3	46	45.6	33.5	40.9	43.2	47.6	52.8	53.4
Socialstyrelsens statistikdatabas 2022-02-09

## Sheet: Extracted data 20-88+
Diagnoser, Endast sluten vård, F50 Ätstörningar, Riket, Ålder: 20-85+, Båda könen
Mått	1998	1999	2000	2001	2002	2003	2004	2005	2006	2007	2008	2009	2010	2011	2012	2013	2014	2015	2016	2017	2018	2019	2020
Vårdtid i dagar	18577	21211	22943	29070	15075	16055	17482	21131	20641	21613	17217	17321	17996	17722	18436	18504	23441	22556	20235	23224	18734	21433	25168
Vårdtid i dagar/100 000 inv	277.4	316.1	340.9	430.2	222.2	235.8	255.7	307.5	298.4	309.9	244.6	243.5	250.2	243.8	251.1	249.5	312.7	297.8	264.2	299.9	239.7	271.7	316.8
Vårdtillfällen	532	507	608	530	485	825	752	876	817	795	483	520	850	587	899	789	943	654	597	640	579	653	743
Vårdtillfällen/100 000 inv	7.9	7.6	9	7.8	7.2	12.1	11	12.7	11.8	11.4	6.9	7.3	11.8	8.1	12.2	10.6	12.6	8.6	7.8	8.3	7.4	8.3	9.4
Medelvårdtid	34.9	41.8	37.7	54.8	31.1	19.5	23.2	24.1	25.3	27.2	35.6	33.3	21.2	30.2	20.5	23.5	24.9	34.5	33.9	36.3	32.4	32.8	33.9
Antal patienter	310	326	370	335	296	400	396	416	380	400	320	347	385	360	404	386	435	388	344	372	355	394	430
Antal patienter/100 000 inv	4.6	4.9	5.5	5	4.4	5.9	5.8	6.1	5.5	5.7	4.5	4.9	5.4	5	5.5	5.2	5.8	5.1	4.5	4.8	4.5	5	5.4
Socialstyrelsens statistikdatabas 2022-02-26
